# Supplementary material for: Vanadium(IV) Complexes with Methyl-Substituted 8-Hydroxyquinolines: Catalytic Potential in the Oxidation of Hydrocarbons and Alcohols with Peroxides and Biological Activity
Source: Molecules. 2021 Oct 21;26(21):6364. doi: 10.3390/molecules26216364 (PMC8588223; doi:10.3390/molecules26216364)
Supplement: Supplementary file 1 [file molecules-26-06364-s001.zip]

Archive with 1 entries (1 files):
- molecules-1414482-supplementary.pdf
